# Supplementary material for: Vitamin D-Related Information Exposure, Attitudes, and Practices Among Prostate and Breast Cancer Survivors in Poland: Implications for Patient–Physician Communication
Source: Nutrients. 2026 Jan 28;18(3):427. doi: 10.3390/nu18030427 (PMC12899719; doi:10.3390/nu18030427)
Supplement: Supplementary file 1 [file nutrients-18-00427-s001.zip]

Archive with 3 entries (3 files):
- nutrients-4106155-supplementary.pdf
- Table S1.xlsx
- Table S2.xlsx
