# Supplementary material for: Vitamin D-Related Information Exposure, Attitudes, and Practices Among Prostate and Breast Cancer Survivors in Poland: Implications for Patient–Physician Communication
Source: Nutrients. 2026 Jan 28;18(3):427. doi: 10.3390/nu18030427 (PMC12899719; doi:10.3390/nu18030427)
Supplement: Supplementary file 1 [file nutrients-18-00427-s001.zip › Table S1.xlsx]

## Sheet: Arkusz2
Table S1. Information exposure, attitudes, and practices regarding vitamin D, including the use of vitamin D and other supplements, as well as serum 25(OH)D testing among breast cancer and prostate cancer survivors by the socio-demographic data.
	All		Educational level								P	Place of residence						P	Professional activity /respondents could tick more than one an-swer/												P	Marital status								P
			Primary		Basic vocational		Secondary		Higher			Village		City with a population of up to 100,000		City with a population of over 100,000			Student		I am still professionally active		At present, on sick leave or receiving rehabilitation allowance		Unemployed		Retired employee		Disability pensioner			Married		Bachelor/maiden		Divorced		Widower / widow
	n=145	%	n=13	%	n=26	%	n=38	%	n=68	%		n=27	%	n=43	%	n=75	%		n=1	%	n=64	%	n=2	%	n=3	%	n=73	%	n=2	%		n=114	%	n=7	%	n=16	%	n=8	%
Information exposure
Have you heard claims that vitamin D deficiency may increase the risk of cancer?											0.24							0.06													0.005*									0.96
Yes	27	18.6	0	0	4	15.4	7	18.4	16	23.5		6	22.2	3	7.0	18	24		0	0	18	28.1	2	100	0	0	7	9.6	0	0		21	18.4	1	14.3	3	18.6	2	25
No	118	81.4	13	100	22	84.6	31	81.6	52	76.5		21	77.8	40	93.0	57	76		1	100	46	71.9	0	0	3	100	66	90.4	2	100		93	81.6	6	85.7	13	81.4	6	75
Have you heard claims that abnormal vitamin D levels in the body can affect the course of cancer?											0.008							0.11													<0.001*									0.74
Yes	38	26.2	0	0	4	15.4	8	21.1	26	38.2		6	22.2	7	16.3	25	33.3		0	0	27	42.2	2	100	0	0	9	12.3	0	0		28	24.6	2	28.6	6	37.5	2	25
No	107	73.8	13	100	22	84.6	30	78.9	42	61.8		21	77.8	36	83.7	50	66.7		1	100	37	57.8	0	0	3	100	64	87.7	2	100		86	75.4	5	71.4	10	62.5	6	75
Practices
Have you been supplementing vitamin D since your cancer diagnosis?											<0.001							0.65													0.08*									0.14
No	69	47.6	10	76.9	22	84.6	14	36.8	23	33.8		14	51.9	18	41.9	37	49.3		1	100	34	53.1	1	50	3	100	28	38.4	2	100		60	52.6	2	28.6	5	31.3	2	25
Yes, and in connection with vitamin D supplementation, I have not discontinued any recommended therapeutic treatment	76	52.4	3	23.1	4	15.4	24	63.2	45	66.2		13	48.1	25	58.1	38	50.7		0	0	30	46.9	1	50	0	0	45	61.6	0	0		54	47.4	5	71.4	11	68.7	6	75
Yes, and in connection with vitamin D supplementation, I have discontinued the recommended therapeutic treatment, recognising that vitamin D was more efficient in the treatment of my cancer than the medical recommendations	0	0.0	0	0.0	0	0.0	0	0.0	0	0.0		0	0.0	0	0.0	0	0.0		0	0.0	0	0.0	0	0.0	0	0.0	0	0.0	0	0.0		0	0.0	0	0.0	0	0.0	0	0.0
Have you used/are you using supplements other than vitamin D in connection with your cancer, e.g., herb-, mushroom-, amygdalin- or vitamin C-based supplements?											<0.001							0.79													0.48*									0.50
No	51	35.2	9	69.2	17	65.4	16	42.1	9	13.2		8	29.6	16	37.2	27	36		0	0	20	31.3	1	50	2	66.7	27	37.0	1	50		37	32.5	4	57.1	7	43.8	3	37.5
Yes, and in connection with their supplementation, I have not discontinued any recommended therapeutic treatment	94	64.8	4	30.8	9	34.6	22	57.9	59	86.8		19	70.4	27	62.8	48	64		1	100	44	68.7	1	50	1	33.3	46	63.0	1	50		77	67.5	3	42.9	9	56.2	5	62.5
Yes, and in connection with their supplementation, I have discontinued the recommended therapeutic treatment, recognising that supplements are more efficient in the treatment of my cancer than the medical recommendations	0	0.0	0	0.0	0	0.0	0	0.0	0	0.0		0	0.0	0	0.0	0	0.0		0	0.0	0	0.0	0	0.0	0	0.0	0	0.0	0	0.0		0	0.0	0	0.0	0	0.0	0	0.0
Who has recommended vitamin D supplementation to you since your cancer diagnosis?											0.01							0.97													0.01*									0.52
No one	69	47.6	10	76.9	19	73.1	14	36.8	26	38.2		13	48.1	20	46.5	36	48		1	100	34	53.1	1	50	2	66.7	29	39.7	2	100		59	51.8	1	14.3	7	43.8	2	25
I have recommended it to myself	33	22.7	1	7.7	0	0	12	31.6	20	29.4		6	22.2	12	27.9	15	20		0	0	9	14.1	0	0	1	33.3	23	31.5	0	0		25	21.9	2	28.6	3	18.7	3	37.5
A physician	25	17.3	1	7.7	5	19.2	8	21.1	11	16.2		5	18.5	6	14.0	14	18.7		0	0	16	25	0	0	0	0	9	12.3	0	0		16	14.0	3	42.8	4	25	2	25
A family member or an acquaintance who is not a physician	18	12.4	1	7.7	2	7.7	4	10.5	11	16.2		3	11.2	5	11.6	10	13.3		0	0	5	7.8	1	50	0	0	12	16.5	0	0		14	12.3	1	14.3	2	12.5	1	12.5
Who has recommended that you have your vitamin D levels tested since your cancer diagnosis?											0.93							0.30													0.10*									0.04
No one	122	84.1	11	84.6	23	88.5	32	84.2	56	82.4		24	88.9	40	93.1	58	77.3		1	100	49	76.6	1	50	2	66.7	67	91.8	2	100		99	86.8	3	42.9	12	75	8	100
I have recommended it to myself	11	7.6	1	7.7	0	0	3	7.9	7	10.3		1	3.7	1	2.3	9	12		0	0	6	9.4	1	50	1	33.3	3	4.1	0	0		7	6.2	2	28.6	2	12.5	0	0
A physician	8	5.5	1	7.7	2	7.7	2	5.3	3	4.4		2	7.4	1	2.3	5	6.7		0	0	6	9.4	0	0	0	0	2	2.7	0	0		4	3.5	2	28.5	2	12.5	0	0
A family member or an acquaintance who is not a physician	4	2.8	0	0	1	3.8	1	2.6	2	2.9		0	0	1	2.3	3	4		0	0	3	4.6	0	0	0	0	1	1.4	0	0		4	3.5	0	0	0	0	0	0
Attitudes
Do you perceive a need for physicians to routinely order tests for vitamin D deficiency in patients diagnosed with cancer?											0.66							0.24													0.43*									0.97
Yes	136	93.8	13	100	25	96.2	37	97.4	61	89.7		27	100	42	97.7	67	89.3		1	100	59	92.2	2	100	3	100	69	94.5	2	100		106	93.0	7	100	15	93.8	8	100
No	1	0.7	0	0	0	0	0	0	1	1.5		0	0	0	0	1	1.3		0	0	0	0	0	0	0	0	1	1.4	0	0		1	0.9	0	0	0	0	0	0
I have no opinion on this matter	8	5.5	0	0	1	3.8	1	2.6	6	8.8		0	0	1	2.3	7	9.4		0	0	5	7.8	0	0	0	0	3	4.1	0	0		7	6.1	0	0	1	6.2	0	0
Do you think that your oncology care physician should be informed about your use of vitamin D and/or supplements based on other vitamins, herbs or mushrooms in connection with your cancer?											<0.001							0.42													0.62*									0.003
Yes	81	55.9	10	76.9	19	73.1	29	76.3	23	33.8		16	59.3	26	60.5	39	52		0	0	33	51.6	2	100	2	66.7	43	58.9	1	50		64	56.1	6	85.7	4	25	7	87.5
No	7	4.8	1	7.7	0	0	3	7.9	3	4.4		0	0	1	2.3	6	8		0	0	3	4.7	0	0	0	0	4	5.5	0	0		3	2.6	0	0	3	18.8	1	12.5
It is difficult to answer “yes” or “no” because it depends on the physician’s views on this type of supplementation, and if one senses that the physician is not in favour of supplementation, it is better not to mention it	57	39.3	2	15.4	7	26.9	6	15.8	42	61.8		11	40,7	16	37.2	30	40		1	100	28	43.7	0	0	1	33.3	26	35.6	1	50		47	41.3	1	14.3	9	56,2	0	0
* analysis include only subgroups: professionally active and retired employee
Sex (also a socio-demographic variable) is presented in Table 2 in the main text.
