# Supplementary material for: Vitamin D-Related Information Exposure, Attitudes, and Practices Among Prostate and Breast Cancer Survivors in Poland: Implications for Patient–Physician Communication
Source: Nutrients. 2026 Jan 28;18(3):427. doi: 10.3390/nu18030427 (PMC12899719; doi:10.3390/nu18030427)
Supplement: Supplementary file 1 [file nutrients-18-00427-s001.zip › Table S2.xlsx]

## Sheet: Arkusz1
Table S2. Socio-demographic characteristics of breast cancer and prostate cancer survivors according to their oncology care physician’s awareness of their vitamin D supplementation and their use of supplements other than vitamin D.
		Does your oncology care physician know that you take vitamin D?					Does your oncology care physician know that you take supplements other than vitamin D
		yes		no		p	yes		no		p
Age average ± SD		58.7±7.9		65.7± 10.1		0.002	63.2±9.2		60.4±11.2		0.10
		n=30	%	n=46	%		n=7	%	n=87	%
Educational level						0.20					0.36
Primary		2	6.7	1	2.2		1	14.3	3	3.4
Basic vocational		5	16.7	2	4.3		0	0	10	11.5
Secondary		9	30	15	32.6		1	14.3	24	27.6
Higher		14	46.6	28	60.9		5	71.4	50	57.5
Place of residence						0.20					0.13
Village		5	16.7	9	19.5		0	0	18	20.7
City with a population of up to 100,000		6	20	17	37.0		1	14.3	28	32.2
City with a population of over 100,000		19	63.3	20	43.5		6	85.6	41	47.1
Professional activity /respondents could tick more than one answer/						<0.001*					0.05*
Student		0	0	0	0		0	0	1	1.3
I am still professionally active		19	63.4	11	23.9		5	71.4	35	40.1
At present, on sick leave or receiving rehabilitation allowance		1	3.3	0	0		0	0	0	0
Unemployed		1	3.3	0	0		1	14.3	1	1.2
Retired employee		9	30	35	76.1		1	14.3	49	56.2
Disability pensioner		0	0	0	0		0	0	1	1.2
Marital status						0.67					0.79
Married		20	66.6	35	76.1		6	85.7	67	77
Bachelor/maiden		3	10	3	6.5		0	0	5	5.7
Divorced		5	16,7	4	8.7		1	14.3	9	10.3
Widower / widow		2	6.7	4	8.7		0	0	6	7
* analysis include only subgroups: professionally active and retired employee
Sex (also a socio-demographic variable) is presented in Figures 1 and 2 in the main text.
